# Supplementary material for: AsHC 360 Exposure Influence on Epileptiform Discharges in Hippocampus of Infantile Male Rats In Vitro
Source: Int J Mol Sci. 2023 Nov 27;24(23):16806. doi: 10.3390/ijms242316806 (PMC10705907; doi:10.3390/ijms242316806)
Supplement: Supplementary file 1 [file ijms-24-16806-s001.zip]

Archive with 1 entries (1 files):
- ijms-2614313-SI.pdf
